# Supplementary material for: Plasma microRNAs as a Potential Biomarker for Identification of Progressive Supranuclear Palsy
Source: Diagnostics (Basel). 2022 May 11;12(5):1204. doi: 10.3390/diagnostics12051204 (PMC9139891; doi:10.3390/diagnostics12051204)
Supplement: Supplementary file 1 [file diagnostics-12-01204-s001.zip]

Archive with 1 entries (1 files):
- diagnostics-1714690-supplementary.pdf
